# Supplementary material for: Effects of heat degradation of betanin in red beetroot (Beta vulgaris L.) on biological activity and antioxidant capacity
Source: PLoS One. 2023 May 25;18(5):e0286255. doi: 10.1371/journal.pone.0286255 (PMC10212111; doi:10.1371/journal.pone.0286255)
Supplement: S2 File — (XLSX) [file pone.0286255.s004.xlsx]

## Sheet: Spectra of heated betanin
Wavelength (nm)	Absorbance
	Unheated	Heated
190	-0.546	-0.52
190.5	-0.517	-0.48
191	-0.42	-0.445
191.5	-0.299	-0.41
192	-0.033	-0.379
192.5	0.043	-0.373
193	0.261	-0.352
193.5	0.366	-0.343
194	0.361	-0.354
194.5	0.768	-0.437
195	0.842	-0.404
195.5	1.12	-0.324
196	1.377	0.001
196.5	1.767	0.518
197	1.978	0.594
197.5	2.121	0.976
198	2.17	0.943
198.5	2.287	1.023
199	2.565	1.044
199.5	3.113	1.117
200	3.523	1.464
200.5	4.17	2.093
201	4.9	3.054
201.5	5.681	3.76
202	6.234	4.332
202.5	6.825	5.184
203	7.455	5.618
203.5	8.066	6.41
204	8.657	6.885
204.5	9.169	7.405
205	9.663	7.854
205.5	10.084	8.342
206	10.466	8.57
206.5	10.764	8.791
207	11.028	9.017
207.5	11.282	9.255
208	11.505	9.537
208.5	11.72	9.811
209	11.925	10.067
209.5	12.122	10.366
210	12.364	10.688
210.5	12.589	11.006
211	12.874	11.36
211.5	13.206	11.752
212	13.529	12.121
212.5	13.888	12.516
213	14.246	12.895
213.5	14.632	13.322
214	15.047	13.761
214.5	15.5	14.202
215	15.963	14.63
215.5	16.439	15.072
216	16.932	15.541
216.5	17.442	16.01
217	17.906	16.487
217.5	18.389	16.976
218	18.83	17.445
218.5	19.277	17.917
219	19.714	18.375
219.5	20.151	18.851
220	20.606	19.311
220.5	21.046	19.757
221	21.485	20.187
221.5	21.902	20.589
222	22.3	20.983
222.5	22.677	21.356
223	23.032	21.705
223.5	23.434	22.061
224	23.781	22.465
224.5	24.283	22.947
225	24.714	23.601
225.5	24.919	24.296
226	24.818	24.874
226.5	24.47	25.348
227	23.946	25.588
227.5	23.251	25.565
228	22.547	25.45
228.5	21.794	25.143
229	21.193	24.756
229.5	20.778	24.386
230	20.358	24.062
230.5	19.917	23.67
231	19.41	23.168
231.5	18.938	22.614
232	18.479	22.001
232.5	18.01	21.433
233	17.583	20.958
233.5	17.173	20.393
234	16.788	19.921
234.5	16.451	19.469
235	16.183	19.108
235.5	15.905	18.772
236	15.649	18.449
236.5	15.396	18.12
237	15.194	17.886
237.5	15.008	17.654
238	14.803	17.406
238.5	14.622	17.161
239	14.427	16.946
239.5	14.256	16.708
240	14.079	16.532
240.5	13.911	16.334
241	13.766	16.173
241.5	13.651	16.038
242	13.565	15.898
242.5	13.477	15.797
243	13.39	15.727
243.5	13.32	15.624
244	13.247	15.55
244.5	13.207	15.447
245	13.176	15.372
245.5	13.144	15.316
246	13.099	15.285
246.5	13.071	15.253
247	13.04	15.223
247.5	13.014	15.203
248	12.988	15.172
248.5	12.971	15.13
249	12.955	15.127
249.5	12.97	15.101
250	12.978	15.099
250.5	12.975	15.093
251	12.98	15.118
251.5	12.992	15.105
252	13.007	15.095
252.5	13.029	15.092
253	13.041	15.077
253.5	13.062	15.096
254	13.095	15.1
254.5	13.124	15.094
255	13.142	15.091
255.5	13.157	15.086
256	13.187	15.094
256.5	13.221	15.076
257	13.267	15.076
257.5	13.296	15.095
258	13.329	15.133
258.5	13.367	15.167
259	13.42	15.19
259.5	13.431	15.209
260	13.448	15.221
260.5	13.473	15.235
261	13.512	15.224
261.5	13.536	15.219
262	13.577	15.227
262.5	13.599	15.231
263	13.652	15.248
263.5	13.683	15.241
264	13.694	15.241
264.5	13.695	15.241
265	13.713	15.247
265.5	13.721	15.217
266	13.71	15.2
266.5	13.697	15.194
267	13.703	15.19
267.5	13.701	15.172
268	13.748	15.187
268.5	13.765	15.188
269	13.77	15.182
269.5	13.792	15.169
270	13.801	15.158
270.5	13.778	15.125
271	13.727	15.081
271.5	13.66	15.017
272	13.59	14.957
272.5	13.513	14.899
273	13.465	14.828
273.5	13.403	14.745
274	13.343	14.658
274.5	13.304	14.564
275	13.255	14.498
275.5	13.196	14.432
276	13.122	14.364
276.5	13.059	14.33
277	12.991	14.324
277.5	12.922	14.296
278	12.857	14.266
278.5	12.788	14.229
279	12.721	14.179
279.5	12.653	14.102
280	12.578	14.022
280.5	12.489	13.933
281	12.396	13.835
281.5	12.301	13.747
282	12.204	13.654
282.5	12.104	13.556
283	11.994	13.462
283.5	11.886	13.359
284	11.79	13.269
284.5	11.7	13.183
285	11.618	13.096
285.5	11.528	13.027
286	11.445	12.955
286.5	11.376	12.879
287	11.298	12.824
287.5	11.233	12.757
288	11.165	12.671
288.5	11.105	12.584
289	11.037	12.51
289.5	10.974	12.437
290	10.906	12.368
290.5	10.841	12.3
291	10.776	12.226
291.5	10.708	12.165
292	10.636	12.104
292.5	10.571	12.017
293	10.502	11.932
293.5	10.438	11.839
294	10.366	11.766
294.5	10.297	11.695
295	10.228	11.614
295.5	10.173	11.534
296	10.125	11.469
296.5	10.073	11.404
297	10.013	11.32
297.5	9.948	11.244
298	9.886	11.174
298.5	9.834	11.111
299	9.779	11.05
299.5	9.715	10.982
300	9.658	10.913
300.5	9.605	10.847
301	9.551	10.781
301.5	9.486	10.709
302	9.418	10.636
302.5	9.347	10.568
303	9.273	10.495
303.5	9.202	10.421
304	9.131	10.347
304.5	9.058	10.276
305	8.987	10.207
305.5	8.912	10.128
306	8.839	10.056
306.5	8.761	9.975
307	8.684	9.887
307.5	8.6	9.794
308	8.52	9.692
308.5	8.434	9.594
309	8.357	9.499
309.5	8.272	9.401
310	8.191	9.307
310.5	8.11	9.214
311	8.032	9.122
311.5	7.95	9.023
312	7.875	8.923
312.5	7.802	8.83
313	7.733	8.733
313.5	7.66	8.644
314	7.589	8.559
314.5	7.517	8.478
315	7.448	8.4
315.5	7.379	8.319
316	7.318	8.244
316.5	7.26	8.173
317	7.203	8.102
317.5	7.148	8.028
318	7.09	7.95
318.5	7.03	7.884
319	6.965	7.826
319.5	6.901	7.766
320	6.841	7.703
320.5	6.787	7.642
321	6.734	7.591
321.5	6.681	7.54
322	6.627	7.488
322.5	6.576	7.43
323	6.517	7.378
323.5	6.461	7.331
324	6.402	7.286
324.5	6.351	7.236
325	6.307	7.187
325.5	6.263	7.144
326	6.216	7.098
326.5	6.17	7.057
327	6.125	7.024
327.5	6.075	6.979
328	6.023	6.939
328.5	5.975	6.902
329	5.927	6.866
329.5	5.881	6.828
330	5.836	6.796
330.5	5.791	6.763
331	5.744	6.726
331.5	5.698	6.694
332	5.646	6.661
332.5	5.594	6.616
333	5.543	6.581
333.5	5.495	6.546
334	5.45	6.512
334.5	5.408	6.486
335	5.372	6.46
335.5	5.331	6.426
336	5.3	6.396
336.5	5.26	6.364
337	5.221	6.329
337.5	5.18	6.293
338	5.133	6.262
338.5	5.091	6.229
339	5.057	6.202
339.5	5.028	6.179
340	4.999	6.149
340.5	4.972	6.132
341	4.951	6.114
341.5	4.922	6.091
342	4.9	6.069
342.5	4.875	6.045
343	4.841	6.02
343.5	4.812	5.989
344	4.78	5.958
344.5	4.746	5.927
345	4.717	5.901
345.5	4.692	5.887
346	4.665	5.866
346.5	4.645	5.842
347	4.632	5.824
347.5	4.621	5.804
348	4.604	5.782
348.5	4.585	5.755
349	4.564	5.734
349.5	4.545	5.713
350	4.531	5.697
350.5	4.516	5.684
351	4.496	5.663
351.5	4.474	5.639
352	4.454	5.62
352.5	4.436	5.598
353	4.417	5.572
353.5	4.397	5.549
354	4.385	5.53
354.5	4.372	5.508
355	4.359	5.489
355.5	4.345	5.469
356	4.326	5.448
356.5	4.306	5.427
357	4.289	5.408
357.5	4.273	5.389
358	4.262	5.369
358.5	4.249	5.351
359	4.24	5.331
359.5	4.228	5.31
360	4.218	5.289
360.5	4.206	5.267
361	4.193	5.249
361.5	4.182	5.23
362	4.171	5.21
362.5	4.154	5.189
363	4.141	5.167
363.5	4.128	5.144
364	4.119	5.123
364.5	4.106	5.103
365	4.094	5.082
365.5	4.081	5.061
366	4.073	5.046
366.5	4.064	5.027
367	4.057	5.008
367.5	4.048	4.99
368	4.04	4.969
368.5	4.033	4.951
369	4.027	4.933
369.5	4.012	4.903
370	3.994	4.873
370.5	3.979	4.846
371	3.966	4.826
371.5	3.95	4.804
372	3.941	4.785
372.5	3.934	4.767
373	3.923	4.745
373.5	3.917	4.729
374	3.913	4.71
374.5	3.903	4.679
375	3.892	4.649
375.5	3.882	4.622
376	3.87	4.602
376.5	3.864	4.58
377	3.853	4.556
377.5	3.847	4.532
378	3.841	4.507
378.5	3.838	4.491
379	3.83	4.471
379.5	3.826	4.452
380	3.816	4.43
380.5	3.8	4.405
381	3.785	4.386
381.5	3.776	4.363
382	3.765	4.341
382.5	3.759	4.314
383	3.753	4.286
383.5	3.745	4.264
384	3.738	4.239
384.5	3.742	4.221
385	3.736	4.197
385.5	3.73	4.175
386	3.721	4.156
386.5	3.714	4.136
387	3.711	4.118
387.5	3.706	4.094
388	3.703	4.073
388.5	3.699	4.056
389	3.694	4.038
389.5	3.696	4.018
390	3.694	3.998
390.5	3.692	3.98
391	3.689	3.96
391.5	3.689	3.94
392	3.689	3.919
392.5	3.691	3.898
393	3.693	3.88
393.5	3.693	3.865
394	3.698	3.851
394.5	3.705	3.838
395	3.708	3.825
395.5	3.712	3.811
396	3.719	3.796
396.5	3.723	3.78
397	3.725	3.764
397.5	3.728	3.747
398	3.731	3.73
398.5	3.742	3.717
399	3.753	3.704
399.5	3.767	3.694
400	3.779	3.681
400.5	3.79	3.666
401	3.799	3.649
401.5	3.812	3.635
402	3.824	3.622
402.5	3.836	3.608
403	3.848	3.595
403.5	3.862	3.583
404	3.873	3.567
404.5	3.891	3.556
405	3.904	3.538
405.5	3.917	3.524
406	3.929	3.51
406.5	3.943	3.499
407	3.959	3.49
407.5	3.976	3.48
408	3.995	3.471
408.5	4.013	3.46
409	4.034	3.447
409.5	4.052	3.433
410	4.071	3.417
410.5	4.092	3.406
411	4.107	3.393
411.5	4.126	3.381
412	4.149	3.372
412.5	4.174	3.363
413	4.197	3.352
413.5	4.22	3.34
414	4.244	3.327
414.5	4.266	3.315
415	4.29	3.303
415.5	4.31	3.29
416	4.337	3.28
416.5	4.365	3.268
417	4.394	3.257
417.5	4.421	3.245
418	4.444	3.23
418.5	4.466	3.216
419	4.492	3.201
419.5	4.52	3.19
420	4.544	3.174
420.5	4.57	3.162
421	4.601	3.15
421.5	4.631	3.139
422	4.658	3.126
422.5	4.685	3.116
423	4.713	3.104
423.5	4.742	3.095
424	4.777	3.084
424.5	4.811	3.072
425	4.845	3.059
425.5	4.876	3.046
426	4.903	3.027
426.5	4.935	3.014
427	4.959	2.997
427.5	4.989	2.986
428	5.021	2.974
428.5	5.052	2.963
429	5.088	2.952
429.5	5.124	2.942
430	5.163	2.933
430.5	5.196	2.918
431	5.233	2.901
431.5	5.27	2.888
432	5.306	2.873
432.5	5.346	2.865
433	5.381	2.85
433.5	5.416	2.836
434	5.454	2.823
434.5	5.493	2.811
435	5.53	2.796
435.5	5.567	2.781
436	5.609	2.77
436.5	5.652	2.76
437	5.697	2.753
437.5	5.738	2.744
438	5.777	2.732
438.5	5.824	2.72
439	5.867	2.704
439.5	5.908	2.689
440	5.947	2.675
440.5	5.984	2.657
441	6.026	2.641
441.5	6.071	2.626
442	6.115	2.615
442.5	6.154	2.606
443	6.202	2.6
443.5	6.258	2.592
444	6.303	2.582
444.5	6.35	2.573
445	6.397	2.561
445.5	6.443	2.544
446	6.489	2.53
446.5	6.539	2.517
447	6.59	2.507
447.5	6.639	2.5
448	6.691	2.492
448.5	6.747	2.484
449	6.791	2.473
449.5	6.841	2.46
450	6.892	2.443
450.5	6.944	2.428
451	6.995	2.416
451.5	7.048	2.403
452	7.102	2.393
452.5	7.159	2.388
453	7.212	2.381
453.5	7.267	2.376
454	7.322	2.372
454.5	7.374	2.359
455	7.427	2.345
455.5	7.485	2.33
456	7.542	2.317
456.5	7.601	2.304
457	7.66	2.294
457.5	7.726	2.285
458	7.786	2.276
458.5	7.848	2.272
459	7.912	2.267
459.5	7.962	2.257
460	8.013	2.248
460.5	8.068	2.238
461	8.12	2.231
461.5	8.175	2.222
462	8.227	2.21
462.5	8.286	2.198
463	8.343	2.185
463.5	8.401	2.172
464	8.463	2.161
464.5	8.522	2.152
465	8.587	2.144
465.5	8.65	2.136
466	8.717	2.128
466.5	8.784	2.12
467	8.848	2.112
467.5	8.915	2.105
468	8.977	2.091
468.5	9.035	2.077
469	9.096	2.067
469.5	9.157	2.056
470	9.216	2.044
470.5	9.275	2.031
471	9.341	2.02
471.5	9.411	2.011
472	9.476	2.004
472.5	9.546	1.998
473	9.616	1.988
473.5	9.686	1.979
474	9.757	1.975
474.5	9.83	1.967
475	9.895	1.96
475.5	9.968	1.954
476	10.038	1.946
476.5	10.107	1.936
477	10.166	1.926
477.5	10.234	1.916
478	10.306	1.906
478.5	10.379	1.895
479	10.451	1.89
479.5	10.527	1.882
480	10.598	1.878
480.5	10.671	1.875
481	10.742	1.871
481.5	10.811	1.865
482	10.886	1.856
482.5	10.968	1.849
483	11.051	1.843
483.5	11.121	1.835
484	11.188	1.826
484.5	11.25	1.817
485	11.301	1.809
485.5	11.352	1.803
486	11.409	1.798
486.5	11.469	1.794
487	11.538	1.789
487.5	11.611	1.784
488	11.678	1.777
488.5	11.75	1.77
489	11.826	1.761
489.5	11.894	1.754
490	11.954	1.742
490.5	12.017	1.732
491	12.085	1.726
491.5	12.147	1.718
492	12.198	1.711
492.5	12.259	1.702
493	12.313	1.693
493.5	12.384	1.688
494	12.442	1.68
494.5	12.51	1.672
495	12.563	1.662
495.5	12.625	1.653
496	12.683	1.643
496.5	12.746	1.63
497	12.808	1.617
497.5	12.888	1.605
498	12.963	1.595
498.5	13.029	1.587
499	13.093	1.58
499.5	13.171	1.576
500	13.224	1.575
500.5	13.266	1.571
501	13.281	1.563
501.5	13.328	1.555
502	13.374	1.547
502.5	13.44	1.536
503	13.52	1.521
503.5	13.566	1.507
504	13.644	1.498
504.5	13.721	1.488
505	13.806	1.482
505.5	13.852	1.475
506	13.882	1.469
506.5	13.945	1.467
507	13.987	1.464
507.5	14.055	1.455
508	14.118	1.443
508.5	14.158	1.433
509	14.214	1.422
509.5	14.26	1.41
510	14.322	1.402
510.5	14.386	1.396
511	14.424	1.388
511.5	14.47	1.385
512	14.504	1.377
512.5	14.562	1.366
513	14.615	1.357
513.5	14.663	1.349
514	14.705	1.335
514.5	14.754	1.324
515	14.831	1.315
515.5	14.904	1.308
516	14.96	1.299
516.5	15.003	1.292
517	15.053	1.281
517.5	15.091	1.271
518	15.11	1.267
518.5	15.118	1.265
519	15.126	1.261
519.5	15.146	1.258
520	15.181	1.252
520.5	15.198	1.25
521	15.242	1.244
521.5	15.313	1.231
522	15.369	1.217
522.5	15.386	1.205
523	15.429	1.196
523.5	15.472	1.19
524	15.526	1.186
524.5	15.572	1.179
525	15.614	1.17
525.5	15.642	1.167
526	15.67	1.158
526.5	15.704	1.144
527	15.721	1.137
527.5	15.7	1.129
528	15.7	1.122
528.5	15.706	1.119
529	15.746	1.116
529.5	15.779	1.111
530	15.79	1.105
530.5	15.767	1.1
531	15.763	1.092
531.5	15.761	1.083
532	15.754	1.081
532.5	15.702	1.073
533	15.648	1.066
533.5	15.615	1.059
534	15.635	1.052
534.5	15.66	1.043
535	15.662	1.033
535.5	15.643	1.025
536	15.648	1.017
536.5	15.645	1.007
537	15.619	1.006
537.5	15.567	1.002
538	15.512	0.995
538.5	15.458	0.987
539	15.424	0.981
539.5	15.4	0.973
540	15.365	0.966
540.5	15.313	0.961
541	15.267	0.954
541.5	15.215	0.949
542	15.178	0.951
542.5	15.115	0.949
543	15.082	0.943
543.5	15.024	0.935
544	14.971	0.928
544.5	14.89	0.921
545	14.824	0.91
545.5	14.745	0.9
546	14.662	0.893
546.5	14.586	0.888
547	14.516	0.881
547.5	14.452	0.876
548	14.428	0.871
548.5	14.368	0.864
549	14.302	0.859
549.5	14.202	0.854
550	14.13	0.848
550.5	14.023	0.842
551	13.905	0.835
551.5	13.804	0.828
552	13.708	0.819
552.5	13.62	0.815
553	13.543	0.81
553.5	13.423	0.807
554	13.306	0.803
554.5	13.186	0.797
555	13.077	0.79
555.5	12.974	0.785
556	12.868	0.78
556.5	12.771	0.771
557	12.667	0.764
557.5	12.559	0.758
558	12.445	0.754
558.5	12.298	0.747
559	12.154	0.741
559.5	12.007	0.735
560	11.876	0.732
560.5	11.751	0.732
561	11.609	0.732
561.5	11.489	0.728
562	11.357	0.726
562.5	11.224	0.721
563	11.097	0.713
563.5	10.967	0.702
564	10.833	0.694
564.5	10.692	0.686
565	10.551	0.677
565.5	10.408	0.673
566	10.258	0.674
566.5	10.119	0.673
567	9.97	0.671
567.5	9.82	0.666
568	9.679	0.66
568.5	9.536	0.653
569	9.388	0.648
569.5	9.235	0.642
570	9.083	0.631
570.5	8.93	0.626
571	8.767	0.623
571.5	8.61	0.618
572	8.458	0.614
572.5	8.309	0.612
573	8.165	0.608
573.5	8.014	0.603
574	7.863	0.603
574.5	7.716	0.601
575	7.566	0.597
575.5	7.422	0.595
576	7.271	0.589
576.5	7.129	0.581
577	6.985	0.576
577.5	6.845	0.571
578	6.695	0.562
578.5	6.544	0.555
579	6.401	0.551
579.5	6.26	0.548
580	6.123	0.55
580.5	5.985	0.553
581	5.844	0.544
581.5	5.706	0.536
582	5.568	0.534
582.5	5.43	0.527
583	5.294	0.525
583.5	5.159	0.522
584	5.029	0.52
584.5	4.901	0.52
585	4.78	0.521
585.5	4.656	0.515
586	4.534	0.507
586.5	4.411	0.5
587	4.29	0.497
587.5	4.172	0.487
588	4.061	0.484
588.5	3.948	0.48
589	3.833	0.478
589.5	3.725	0.48
590	3.622	0.48
590.5	3.514	0.474
591	3.412	0.472
591.5	3.314	0.47
592	3.216	0.465
592.5	3.127	0.463
593	3.036	0.457
593.5	2.95	0.457
594	2.863	0.456
594.5	2.779	0.456
595	2.692	0.455
595.5	2.603	0.448
596	2.523	0.442
596.5	2.442	0.434
597	2.364	0.429
597.5	2.296	0.429
598	2.226	0.425
598.5	2.164	0.424
599	2.103	0.425
599.5	2.041	0.424
600	1.975	0.419
600.5	1.908	0.413
601	1.844	0.406
601.5	1.779	0.397
602	1.717	0.396
602.5	1.66	0.399
603	1.605	0.399
603.5	1.556	0.402
604	1.506	0.402
604.5	1.454	0.398
605	1.408	0.393
605.5	1.363	0.391
606	1.317	0.382
606.5	1.277	0.376
607	1.239	0.375
607.5	1.204	0.377
608	1.172	0.38
608.5	1.137	0.38
609	1.102	0.377
609.5	1.064	0.376
610	1.031	0.375
610.5	0.993	0.373
611	0.952	0.366
611.5	0.919	0.363
612	0.895	0.366
612.5	0.866	0.367
613	0.846	0.369
613.5	0.82	0.366
614	0.796	0.363
614.5	0.771	0.358
615	0.744	0.349
615.5	0.714	0.341
616	0.688	0.335
616.5	0.668	0.335
617	0.652	0.334
617.5	0.633	0.33
618	0.62	0.33
618.5	0.601	0.329
619	0.584	0.329
619.5	0.568	0.323
620	0.548	0.32
620.5	0.53	0.319
621	0.513	0.317
621.5	0.5	0.322
622	0.489	0.318
622.5	0.478	0.318
623	0.468	0.319
623.5	0.459	0.321
624	0.449	0.322
624.5	0.439	0.317
625	0.427	0.313
625.5	0.418	0.31
626	0.405	0.302
626.5	0.396	0.3
627	0.386	0.301
627.5	0.373	0.299
628	0.359	0.293
628.5	0.352	0.295
629	0.343	0.295
629.5	0.335	0.291
630	0.329	0.291
630.5	0.327	0.291
631	0.325	0.294
631.5	0.322	0.296
632	0.316	0.299
632.5	0.307	0.297
633	0.299	0.291
633.5	0.296	0.29
634	0.289	0.283
634.5	0.284	0.279
635	0.275	0.274
635.5	0.271	0.268
636	0.268	0.272
636.5	0.268	0.277
637	0.267	0.279
637.5	0.264	0.281
638	0.259	0.278
638.5	0.256	0.273
639	0.25	0.268
639.5	0.242	0.261
640	0.236	0.252
640.5	0.233	0.247
641	0.231	0.246
641.5	0.239	0.254
642	0.247	0.261
642.5	0.248	0.264
643	0.243	0.262
643.5	0.234	0.258
644	0.227	0.254
644.5	0.219	0.249
645	0.213	0.244
645.5	0.209	0.24
646	0.208	0.241
646.5	0.208	0.244
647	0.206	0.248
647.5	0.2	0.246
648	0.193	0.245
648.5	0.185	0.241
649	0.183	0.237
649.5	0.182	0.233
650	0.185	0.227
650.5	0.189	0.228
651	0.193	0.229
651.5	0.186	0.223
652	0.18	0.221
652.5	0.175	0.221
653	0.17	0.22
653.5	0.165	0.216
654	0.162	0.215
654.5	0.159	0.214
655	0.165	0.218
655.5	0.168	0.22
656	0.17	0.213
656.5	0.173	0.212
657	0.174	0.211
657.5	0.178	0.211
658	0.176	0.212
658.5	0.174	0.216
659	0.171	0.222
659.5	0.168	0.222
660	0.166	0.22
660.5	0.16	0.214
661	0.16	0.212
661.5	0.161	0.217
662	0.157	0.211
662.5	0.154	0.208
663	0.15	0.207
663.5	0.144	0.206
664	0.145	0.205
664.5	0.144	0.201
665	0.143	0.195
665.5	0.14	0.196
666	0.142	0.202
666.5	0.141	0.206
667	0.134	0.201
667.5	0.136	0.2
668	0.134	0.195
668.5	0.127	0.189
669	0.131	0.188
669.5	0.134	0.181
670	0.135	0.178
670.5	0.135	0.181
671	0.134	0.184
671.5	0.136	0.187
672	0.134	0.185
672.5	0.133	0.184
673	0.129	0.183
673.5	0.124	0.182
674	0.128	0.182
674.5	0.129	0.177
675	0.128	0.174
675.5	0.128	0.173
676	0.13	0.176
676.5	0.13	0.176
677	0.129	0.17
677.5	0.127	0.167
678	0.126	0.167
678.5	0.125	0.168
679	0.126	0.169
679.5	0.127	0.17
680	0.12	0.164
680.5	0.118	0.163
681	0.121	0.17
681.5	0.117	0.168
682	0.12	0.168
682.5	0.121	0.166
683	0.125	0.169
683.5	0.124	0.169
684	0.125	0.168
684.5	0.121	0.165
685	0.11	0.159
685.5	0.106	0.154
686	0.106	0.155
686.5	0.101	0.151
687	0.107	0.152
687.5	0.11	0.152
688	0.115	0.16
688.5	0.117	0.165
689	0.118	0.167
689.5	0.121	0.173
690	0.122	0.176
690.5	0.12	0.174
691	0.118	0.173
691.5	0.115	0.166
692	0.119	0.167
692.5	0.118	0.166
693	0.115	0.167
693.5	0.111	0.163
694	0.109	0.164
694.5	0.112	0.165
695	0.112	0.164
695.5	0.111	0.16
696	0.109	0.157
696.5	0.107	0.149
697	0.109	0.149
697.5	0.11	0.146
698	0.109	0.148
698.5	0.111	0.151
699	0.114	0.154
699.5	0.111	0.152
700	0.107	0.15
700.5	0.107	0.146
701	0.1	0.142
701.5	0.098	0.137
702	0.095	0.134
702.5	0.098	0.135
703	0.099	0.137
703.5	0.103	0.14
704	0.108	0.14
704.5	0.105	0.138
705	0.11	0.136
705.5	0.111	0.131
706	0.109	0.132
706.5	0.107	0.135
707	0.1	0.137
707.5	0.1	0.141
708	0.093	0.135
708.5	0.092	0.138
709	0.095	0.138
709.5	0.093	0.134
710	0.097	0.133
710.5	0.096	0.131
711	0.096	0.135
711.5	0.097	0.138
712	0.094	0.141
712.5	0.092	0.139
713	0.094	0.136
713.5	0.096	0.138
714	0.101	0.14
714.5	0.102	0.141
715	0.1	0.142
715.5	0.097	0.139
716	0.096	0.133
716.5	0.098	0.133
717	0.09	0.129
717.5	0.084	0.122
718	0.084	0.116
718.5	0.085	0.116
719	0.085	0.121
719.5	0.086	0.124
720	0.086	0.128
720.5	0.089	0.132
721	0.089	0.129
721.5	0.092	0.128
722	0.087	0.122
722.5	0.084	0.114
723	0.079	0.106
723.5	0.081	0.109
724	0.079	0.106
724.5	0.08	0.102
725	0.078	0.106
725.5	0.078	0.11
726	0.079	0.112
726.5	0.08	0.111
727	0.073	0.105
727.5	0.072	0.101
728	0.068	0.098
728.5	0.067	0.096
729	0.064	0.087
729.5	0.062	0.082
730	0.058	0.083
730.5	0.063	0.089
731	0.074	0.104
731.5	0.078	0.112
732	0.08	0.117
732.5	0.092	0.131
733	0.091	0.133
733.5	0.087	0.13
734	0.083	0.125
734.5	0.081	0.123
735	0.082	0.118
735.5	0.087	0.11
736	0.092	0.118
736.5	0.088	0.111
737	0.084	0.105
737.5	0.078	0.1
738	0.071	0.096
738.5	0.064	0.093
739	0.06	0.09
739.5	0.065	0.099
740	0.073	0.103
740.5	0.073	0.101
741	0.075	0.112
741.5	0.071	0.107
742	0.071	0.104
742.5	0.065	0.1
743	0.067	0.096
743.5	0.064	0.093
744	0.066	0.088
744.5	0.068	0.09
745	0.066	0.088
745.5	0.061	0.086
746	0.068	0.093
746.5	0.077	0.102
747	0.08	0.103
747.5	0.081	0.106
748	0.083	0.102
748.5	0.085	0.107
749	0.08	0.103
749.5	0.072	0.095
750	0.06	0.082
750.5	0.058	0.078
751	0.061	0.079
751.5	0.063	0.081
752	0.065	0.081
752.5	0.069	0.086
753	0.069	0.085
753.5	0.072	0.093
754	0.072	0.094
754.5	0.068	0.085
755	0.068	0.081
755.5	0.071	0.081
756	0.071	0.082
756.5	0.069	0.083
757	0.072	0.089
757.5	0.069	0.089
758	0.062	0.089
758.5	0.057	0.09
759	0.049	0.084
759.5	0.044	0.076
760	0.047	0.075
760.5	0.048	0.073
761	0.051	0.075
761.5	0.051	0.078
762	0.057	0.082
762.5	0.054	0.08
763	0.052	0.08
763.5	0.051	0.082
764	0.052	0.081
764.5	0.055	0.084
765	0.058	0.085
765.5	0.063	0.082
766	0.065	0.085
766.5	0.064	0.082
767	0.062	0.08
767.5	0.057	0.076
768	0.055	0.073
768.5	0.052	0.068
769	0.048	0.061
769.5	0.037	0.052
770	0.033	0.043
770.5	0.035	0.041
771	0.032	0.041
771.5	0.033	0.044
772	0.038	0.054
772.5	0.045	0.066
773	0.057	0.073
773.5	0.056	0.075
774	0.057	0.072
774.5	0.052	0.072
775	0.056	0.076
775.5	0.055	0.079
776	0.051	0.074
776.5	0.047	0.07
777	0.049	0.07
777.5	0.049	0.07
778	0.053	0.062
778.5	0.045	0.055
779	0.049	0.051
779.5	0.052	0.052
780	0.052	0.056
780.5	0.047	0.056
781	0.042	0.056
781.5	0.039	0.06
782	0.038	0.059
782.5	0.038	0.064
783	0.03	0.058
783.5	0.025	0.057
784	0.033	0.06
784.5	0.042	0.061
785	0.04	0.061
785.5	0.039	0.058
786	0.043	0.059
786.5	0.044	0.058
787	0.043	0.058
787.5	0.044	0.069
788	0.038	0.074
788.5	0.04	0.079
789	0.047	0.079
789.5	0.049	0.082
790	0.043	0.073
790.5	0.037	0.069
791	0.042	0.066
791.5	0.037	0.059
792	0.037	0.055
792.5	0.033	0.054
793	0.034	0.049
793.5	0.042	0.051
794	0.045	0.049
794.5	0.041	0.053
795	0.038	0.052
795.5	0.043	0.061
796	0.051	0.072
796.5	0.05	0.069
797	0.047	0.069
797.5	0.041	0.065
798	0.041	0.057
798.5	0.042	0.058
799	0.041	0.057
799.5	0.042	0.055
800	0.045	0.057
800.5	0.051	0.054
801	0.052	0.062
801.5	0.052	0.064
802	0.048	0.07
802.5	0.05	0.063
803	0.05	0.054
803.5	0.055	0.055
804	0.051	0.057
804.5	0.05	0.049
805	0.045	0.042
805.5	0.041	0.03
806	0.042	0.039
806.5	0.045	0.047
807	0.043	0.049
807.5	0.041	0.041
808	0.041	0.033
808.5	0.042	0.035
809	0.031	0.033
809.5	0.034	0.032
810	0.036	0.035
810.5	0.039	0.037
811	0.039	0.041
811.5	0.041	0.05
812	0.041	0.056
812.5	0.033	0.057
813	0.031	0.056
813.5	0.028	0.051
814	0.02	0.046
814.5	0.021	0.045
815	0.022	0.035
815.5	0.027	0.033
816	0.022	0.019
816.5	0.026	0.016
817	0.027	0.022
817.5	0.019	0.022
818	0.019	0.021
818.5	0.009	0.01
819	0	0.01
819.5	-0.002	0.012
820	0.002	0.013
820.5	0.015	0.028
821	0.026	0.036
821.5	0.034	0.047
822	0.039	0.061
822.5	0.039	0.065
823	0.041	0.065
823.5	0.035	0.064
824	0.029	0.059
824.5	0.025	0.054
825	0.024	0.048
825.5	0.026	0.049
826	0.028	0.049
826.5	0.024	0.044
827	0.025	0.043
827.5	0.024	0.04
828	0.03	0.043
828.5	0.038	0.05
829	0.041	0.052
829.5	0.044	0.056
830	0.043	0.054
830.5	0.043	0.052
831	0.035	0.045
831.5	0.03	0.037
832	0.029	0.037
832.5	0.029	0.037
833	0.038	0.047
833.5	0.041	0.053
834	0.042	0.056
834.5	0.042	0.06
835	0.039	0.055
835.5	0.041	0.054
836	0.04	0.046
836.5	0.039	0.041
837	0.036	0.04
837.5	0.044	0.043
838	0.054	0.057
838.5	0.056	0.059
839	0.056	0.059
839.5	0.044	0.059
840	0.032	0.044
840.5	0.027	0.032
841	0.019	0.018
841.5	0.013	0.005
842	0.004	-0.006
842.5	0.011	-0.006
843	0.024	0.01
843.5	0.031	0.029
844	0.033	0.041
844.5	0.029	0.05
845	0.027	0.042
845.5	0.032	0.04
846	0.04	0.035
846.5	0.043	0.016
847	0.032	-0.003
847.5	0.023	-0.014
848	0.026	-0.016
848.5	0.027	-0.003
849	0.039	0.014
849.5	0.051	0.032
850	0.061	0.04
